# Supplementary material for: ITAS: Integrated Transcript Annotation for Small RNA
Source: Noncoding RNA. 2022 May 2;8(3):30. doi: 10.3390/ncrna8030030 (PMC9150019; doi:10.3390/ncrna8030030)
Supplement: Supplementary file 1 [file ncrna-08-00030-s001.zip]

Archive with 3 entries (3 files):
- ITAS_Supplemental_Figures&Tables_legends.pdf
- ITAS_Supplemental_Figures_21022022.pptx
- ITAS_Supplemental_Tables_22022022.xlsx
